# Supplementary material for: Volatilomic Signatures of AGS and SNU-1 Gastric Cancer Cell Lines
Source: Molecules. 2022 Jun 22;27(13):4012. doi: 10.3390/molecules27134012 (PMC9268292; doi:10.3390/molecules27134012)
Supplement: Supplementary file 1 [file molecules-27-04012-s001.zip]

Archive with 1 entries (1 files):
- molecules-1753292-supplementary.pdf
